# Supplementary material for: Neutrophil gelatinase-associated lipocalin (NGAL) predicts the occurrence of malaria-induced acute kidney injury
Source: Malar J. 2016 Sep 9;15(1):464. doi: 10.1186/s12936-016-1516-y (PMC5017124; doi:10.1186/s12936-016-1516-y)
Supplement: Supplementary file 6 — 10.1186/s12936-016-1516-y Dataset (Excel file). [file 12936_2016_1516_MOESM6_ESM.xlsx]

## Sheet: Total
Studienummer	Age	Gender	Continent of acquisition ( Africa / West-Africa)	Continent of acquisition ( Africa / West-Africa) (noord=1, oost=2, zuid=3, west=4, zuid-west=5, anders=6)	Compliant use of chemoprophylaxis	Duration of complaints --> duration of symptoms?	Fever	Temperature	Pulse	Bloodpressure	GCS	Parasitemia	Parasite load	Serum creatinine	Serum urea	Serum sodium	Serum potassium	Plasma lactate	Severe malaria (WHO 2014 criteria)	Renal replacement therapy	NGAL serum (42-177 ng/ml)	NGAL urine (0.4-72 ng/ml)	Ratio U/S NGAL	Urine TIM-1 KIM-1 (0.156-5.33 ng/ml)	Creat (mmol/L) urine portie	NGAL Urine (ng/umol creat)	KIM-1 (ng/umol creat)	ratio sCreat/sNGAL	KDIGO SCORE (PRESENTATION)	KDIGO initial presentation	KDIGO during admission	KDIGO max	AKI yes or no	ICU
201114	33	2	Nigeria (west)		1	1	1	37.5	104	115/58	15	4.4	162800	39	2.7	137	3.5	0.6	1	0	55.5	6	0.1	0.78	7.6	0.789474	0.1	0.7	O	0	0	0	0	1
201106	42	2	Uganda (oost)	2	1	2	1	40.2	102	100/51	15	4.7	155100	77	9.1	120	3.2	3.1	1	0	501.1	8690.7	17.34	3.88	4	2172.68	0.97	0.15	O	0	3	3	1	1	(3dagen)
201020	36	2	sudan (noord)	1	1	1	1	39.1	120	99/77	15	35.4	1380600	132	11.9	136		5.8	1	1	898.7	22028	24.51	1.84	16.1	1368.2	0.114286	0.15	I	0	3	3	1	1	3 dagen
201126	62	2	Ghana (west)	4	1	2	1	40	130	140/85	15	15.6	826800	178	17.7	130	3.4	5.2	1	1	204.7	5132	25.1	3.87	19.6	261.837	0.2	0.87	O	2	3	3	1	1
201123	54	1	sudan (noord)	1	1	2	1	36.8	80	120/60	14	4.7	108100	83	33.6	133	4.5	1.2	1	0	203.6	127.5	0.6	8.72	3	42.5	2.91	0.41	O	0	0	0	0	1	5 dagen
201132	59	1	Gambia (west)	4	1		0	38.6			15	12.8	678400	89	7.1	136	3.9	2	1	0	183.8	99	0.5	3.26	29.4	3.36735	0.11	0.48	O	0	0	0	0	1
201005	50	1	Liberia (west)	4	1	1	1	39.8	107	126/44	11	6.5	104000	114	6.9	132	3.4	1	1	0	140	13.5	0.1	3.01	4.2	3.21429	0.72	0.81	O	0	0	0	0	1
201122	60	1	gambia/ sierra leone (west)	4	1	1	1	39.9	120	119/70	15	2.5	142500	124	5.6	138	3.5	3.3	1	0	184.4	129.3	0.7	1.86	26.7	4.8427	0.07	0.67	O	0	0	0	0	0
201130	44	1	Nigeria (west)	4	2	1	1	39.1	100	133/43	15	20	560000	213	35.9	127	3	3.8	1	0	2287.1	6451.9	2.8	3.92	3.3	1955.12	1.19	0.09	I	2	2	2	1	0
201007	53	1	Ivoorkust (west)	4	1	1	1	35.7	100	81/43	15	5.2	213200	1081	55.8	125	3.9	5.4	1	1	2014.2	837.6	0.4	7.75	11.6	72.2069	0.67	0.54	F	3	3	3	1	1	4 dagen
201004	50	1	Sierra Leone (west)	4	1	1	1	38.6	110	100/60	15	2.6	122200	81	3.8	130	3.7	1	0	0	49.3	6.8	0.1	1.19	9.2	0.73913	0.13	1.65	O	0	0	0	0	0
201008	66	1	Ghana (west)	4	1	1	1	38.4	95	125/50	15		455	106	5.6	134	3.3	1.4	0	0	90.8	3.6	0	0.36	18.6	0.193548	0.02	1.2	O	0	0	0	0	0
201009	66	1	Ghana (west)	4	1	1	1	37.6	96	100/55	15	2.8	98000	92	10	132	3.3	1.3	0	0	148.2	8.9	0.1	4.05	14.8	0.601351	0.27	0.62	O	0	0	0	0	0
201010	54	1	Ghana (west)	4	1	1	1	36	76	157/89	15		64	67	2.7	138	4.4	1.7	0	0	61.9	20.9	0.3	5.01	19.9	1.05025	0.25	1.1	O	0	0	0	0	0
201012	50	1	Nigeria (west)	4	1	1	1	38.9	72	140/90	15		320	112	5.3	131	3.7	1.1	0	0	104.1	24.8	0.2	0.96	20.9	1.1866	0.05	1.08	O	0	0	0	0	0
201013	42	1	Nigeria (west)	4	1	1	1	37.7	72	115/65	15		9600	98	4.7	140	3.7	1.5	0	0	77.2	6.4	0.1	1.05	27.5	0.232727	0.04	1.27	O	0	0	0	0	0
201016	69	1	Gambia (west)	4	1	1	1	39	95		15		259	96	6.6	133	4.1	1	0	0	79.2	7.4	0.1	0.4	9.4	0.787234	0.04	1.22	O	0	0	0	0	0
201017	46	2	Kenia (oost)	2	1	1	1	39.7	91	137/80	15	2.6	101400	70	3.3	137	3.5	2.3	0	0	96.1	2	0	0.11	6.1	0.327869	0.02	0.73	O	0	0	0	0	0
201018	33	1	Ghana (west)	4	1	2	1	36.4	92	95/65	15		5600	101	13.7	127	3.3	1.2	0	0	138.4	39	0.3	5.43	23.4	1.66667	0.23	0.73	O	0	0	0	0	0
201022	52	1	Guinee Bissau (west)	4	1	1	1	39.3	96	110/70	15	0.8	43200	98	5.7	141	4.1	1.9	0	0	103.1	6.4	0.1	1.09	7.3	0.876712	0.15	0.95	O	0	0	0	0	0
201023	38	1	Angola (zuid-west)	5	1	1	1	39	104	140/80	15	3.2	176000	133	7.7	135	3.5	2.8	0	0	174.6	239.8	1.4	1.64	17.9	13.3966	0.09	0.76	O	0	0	0	0	0
201024	56	1	Gambia (west)	4	1	1	1	36.8	80	130/70	15	1.3	72800	118	10.1	135	3.8	1.9	0	0	134.1	1.9	0	1.2	7.5	0.253333	0.16	0.88	O	0	0	0	0	0
201102	48	1	Ghana (west)	4	2	1	1	39.5	110	140/80	15	0.7	39200	98	5.5	134	3.6	1.7	0	0	40.9	104.7	2.6	1.82	28.8	3.63542	0.06	2.39	O	0	0	0	0	0
201104	42	2	Angola (zuid-west)	5	1	1	1	40	120	144/84	15	1	44000	75	3.8	137	3.5	1.9	0	0	135.5	97.8	0.7	0.56	5.9	16.5763	0.09	0.55	O	0	0	0	0	0
201105	36	1	Sierra Leone (west)	4	1	2	1	37	70	124/60	15	60	212	93	4.2	140	4.3	1.7	0	0	69.9	9.1	0.1	0.45	31.6	0.287975	0.01	1.33	O	0	0	0	0	0
201107	29	1	Mali (west)	4	1	3	1	36.9	80	100/64	15		4650	95	6.5	136	3.7	1.9	0	0	161.8	6.4	0	1.64	15.5	0.412903	0.11	0.59	O	0	0	0	0	0
201108	32	1	Sierra Leone (west)	4	1	1	1	39.3	103	131/86	15	0.8	46400	103	4.7	138	3.6	1.1	0	0	75.7	3.6	0	0.53	24.8	0.145161	0.02	1.36	O	0	0	0	0	0
201109	56	1	Congo (west)	4	2	1	1	37.3	129	170/120	15		1560	81	5.6	139	3.8	1.1	0	0	88.1	1.1	0		19.6	0.0561224	0	0.92	O	0	0	0	0	0
201111	30	1	Kameroen (west)	4	1	2	1	38.3	90	135/85	15		98	91	3.8	139	3.5	1.6	0	0	55.1	22.1	0.4	1.68	34.4	0.642442	0.05	1.65	O	0	0	0	0	0
201113	34	1	Kameroen (west)	4	1	2	1	36.1	62	138/84	15		4650	74	4.4	138	3.7	0.8	0	0	47.3	7.8	0.2	0.86	19.9	0.39196	0.04	1.57	O	0	0	0	0	0
201117	28	1	Guinee-Conakry (west)	4	1	1	1	35.5			15	1.2	58800	96	5.9	139	3.5	1.2	0	0	79.7	23	0.3	2.27	21.6	1.06481	0.11	1.2	O	0	0	0	0	0
201119	53	1	Uganda (oost)	2		2	2	39.3	110	116/80	15	1	53000	104	7	139	3.4	4.6	0	0	59.3	7.1	0.1	1.42	18.9	0.375661	0.08	1.76	O	0	0	0	0	0
201120	29	1	Nigeria (west)	4	1	1	1	40	140	73/52	15	0.9	45900	238	10.6	131	2.9	1.9	0	0	173.9	375.9	2.2	4.4	69.9	5.37768	0.06	1.37	R	1	2	2	1	0
201121	37	1	Ghana (west)	4	2	3	1	37.4	78	105/65	15		135	109	5.9	139	3.8	0.6	0	0	18.9	2.4	0.1	0.29	17.8	0.134831	0.02	5.7	O	0	0	0	0	0
201124	41	1	Ghana (west)	4	2	1	1	39.4	78	132/76	15	0.5	25000	85	4.7	138	3.5	1.7	0	0	36.4	56.8	1.6	2.41	30.5	1.8623	0.08	2.36	O	0	0	0	0	0
201128	34	1	India	6	1	1	1	40.7	112	111/76	15		1342	86	3.5	131	3.7	1.4	0	0	141.1	9.2	0.1	0.5	18	0.511111	0.03	0.61	O	0	0	0	0	0
201131	33	1	Guinee-Conakry (west)	4	2	4	1	38.3	56	118/72	15		87	96	5	140	3.7	0.6	0	0	53.3	9.8	0.2	0.1	6.3	1.55556	0.02	1.81	O	0	0	0	0	0
201133	39	1	Ghana (west)	4	2	1	1	39.3	110	134/84	15		648	92	4.4	136	3.8	1.8	0	0	125.5	58	0.5	1.44	20.4	2.84314	0.07	0.73	O	0	0	0	0	0
201202	49	1	Thailand	6	1	1	0	38	103	120/70	15	2	100000	121	5.7	132	3.5	2.2	0	0	117.4	72	0.6	0.54	11	6.54545	0.05	1.03	O	0	0	0	0	0

## Sheet: AKI 
Studienummer	Age	Gender	Continent of acquisition ( Africa / West-Africa)	Compliant use of chemoprophylaxis	Duration of complaints --> duration of symptoms?	Fever	Temperature	Pulse	sys	dias	Bloodpressure	GCS	Parasitemia	Parasite load	Serum creatinine	Serum urea	Serum sodium	Serum potassium	Plasma lactate	Severe malaria (WHO 2014 criteria)	Renal replacement therapy	NGAL serum (42-177 ng/ml)	NGAL urine (0.4-72 ng/ml)	Ratio U/S NGAL	Urine TIM-1 KIM-1 (0.156-5.33 ng/ml)	Creat (mmol/L) urine portie	NGAL Urine (ng/umol creat)	KIM-1 (ng/umol creat)	Ratio sCreat-sNGAL	RIFLE SCORE (PRESENTATION)	RIFLE initial presentation	RIFLE during admission	RIFLE max	RIFLE yes or no
201106	42	2	Netherlands	1	2	1	40.2	102	100	51	100/51	15	4.7	155100	77	9.1	120	3.2	3.1	1	0	501.1	8690.7	17.3	3.88	4	2172.68	0.97	0.15	O	0	3	3	1
201020	36	2	sudan	1	1	1	39.1	120	99	77	99/77	15	35.4	1380600	132	11.9	136		5.8	1	1	898.7	22028	24.5	1.84	16.1	1368.2	0.114286	0.15	I	0	3	3	1
201126	62	2	ghana	1	2	1	40	130	140	85	140/85	15	15.6	826800	178	17.7	130	3.4	5.2	1	1	204.7	5132	25	3.87	19.6	261.837	0.2	0.87	O	2	3	3	1
201005	50	1	Liberia	1	1	1	39.8	107	126	44	126/44	11	6.5	104000	114	6.9	132	3.4	1	1	0	140	13.5	0.1	3.01	4.2	3.21429	0.72	0.81	O	0	1	1	1
201130	44	1	Nigeria	2	1	1	39.1	100	133	43	133/43	15	20	560000	213	35.9	127	3	3.8	1	0	2287.1	6451.9	2.8	3.92	3.3	1955.12	1.19	0.09	I	2	2	2	1
201007	53	1	Ivoorkust	1	1	1	35.7	100	81	43	81/43	15	5.2	213200	1081	55.8	125	3.9	5.4	1	1	2014.2	837.6	0.4	7.75	11.6	72.2069	0.67	0.54	F	3	3	3	1
201120	29	1	Nigeria	1	1	1	40	140	73	52	73/52	15	0.9	45900	238	10.6	131	2.9	1.9	0	0	173.9	375.9	2.2	4.4	69.9	5.37768	0.06	1.37	R	1	2	2	1

## Sheet: no AKI
Studienummer	Age	Gender	Continent of acquisition ( Africa / West-Africa)	Compliant use of chemoprophylaxis	Duration of complaints --> duration of symptoms?	Fever	Temperature	Pulse	syst	dias	Bloodpressure	GCS	Parasitemia	Parasite load	Serum creatinine	Serum urea	Serum sodium	Serum potassium	Plasma lactate	Severe malaria (WHO 2014 criteria)	Renal replacement therapy	NGAL serum (42-177 ng/ml)	NGAL urine (0.4-72 ng/ml)	Ratio U/S NGAL	Urine TIM-1 KIM-1 (0.156-5.33 ng/ml)	Creat (mmol/L) urine portie	NGAL Urine (ng/umol creat)	KIM-1 (ng/umol creat)	Ratio sCreat/sNGAL	RIFLE SCORE (PRESENTATION)	RIFLE initial presentation	RIFLE during admission	RIFLE max	RIFLE yes or no
201114	33	2	Nigeria	1	1	1	37.5	104	115	58	115/58	15	4.4	162800	39	2.7	137	3.5	0.6	1	0	55.5	6	0.1	0.78	7.6	0.789474	0.1	0.7	O	0	0	0	0
201123	54	1	sudan	1	2	1	36.8	80	120	60	120/60	14	4.7	108100	83	33.6	133	4.5	1.2	1	0	203.6	127.5	0.6	8.72	3	42.5	2.91	0.41	O	0	0	0	0
201132	59	1	gambia	1		0	38.6					15	12.8	678400	89	7.1	136	3.9	2	1	0	183.8	99	0.5	3.26	29.4	3.36735	0.11	0.48	O	0	0	0	0
201122	60	1	gambia/ sierra leone	1	1	1	39.9	120	119	70	119/70	15	2.5	142500	124	5.6	138	3.5	3.3	1	0	184.4	129.3	0.7	1.86	26.7	4.8427	0.07	0.67	O	0	0	0	0
201004	50	1	Sierra Leone	1	1	1	38.6	110	100	60	100/60	15	2.6	122200	81	3.8	130	3.7	1	0	0	49.3	6.8	0.1	1.19	9.2	0.73913	0.13	1.65	O	0	0	0	0
201008	66	1	ghana	1	1	1	38.4	95	125	50	125/50	15		455	106	5.6	134	3.3	1.4	0	0	90.8	3.6	0	0.36	18.6	0.193548	0.02	1.2	O	0	0	0	0
201009	66	1	ghana	1	1	1	37.6	96	100	55	100/55	15	2.8	98000	92	10	132	3.3	1.3	0	0	148.2	8.9	0.1	4.05	14.8	0.601351	0.27	0.62	O	0	0	0	0
201010	54	1	Ghana	1	1	1	36	76	157	89	157/89	15		64	67	2.7	138	4.4	1.7	0	0	61.9	20.9	0.3	5.01	19.9	1.05025	0.25	1.1	O	0	0	0	0
201012	50	1	Nigeria	1	1	1	38.9	72	140	90	140/90	15		320	112	5.3	131	3.7	1.1	0	0	104.1	24.8	0.2	0.96	20.9	1.1866	0.05	1.08	O	0	0	0	0
201013	42	1	Nigeria	1	1	1	37.7	72	115	65	115/65	15		9600	98	4.7	140	3.7	1.5	0	0	77.2	6.4	0.1	1.05	27.5	0.232727	0.04	1.27	O	0	0	0	0
201016	69	1	Gambia	1	1	1	39	95				15		259	96	6.6	133	4.1	1	0	0	79.2	7.4	0.1	0.4	9.4	0.787234	0.04	1.22	O	0	0	0	0
201017	46	2	Kenia	1	1	1	39.7	91	137	80	137/80	15	2.6	101400	70	3.3	137	3.5	2.3	0	0	96.1	2	0	0.11	6.1	0.327869	0.02	0.73	O	0	0	0	0
201018	33	1	Ghana	1	2	1	36.4	92	95	65	95/65	15		5600	101	13.7	127	3.3	1.2	0	0	138.4	39	0.3	5.43	23.4	1.66667	0.23	0.73	O	0	0	0	0
201022	52	1	Guinee Bissau	1	1	1	39.3	96	110	70	110/70	15	0.8	43200	98	5.7	141	4.1	1.9	0	0	103.1	6.4	0.1	1.09	7.3	0.876712	0.15	0.95	O	0	0	0	0
201023	38	1	Angola	1	1	1	39	104	140	80	140/80	15	3.2	176000	133	7.7	135	3.5	2.8	0	0	174.6	239.8	1.4	1.64	17.9	13.3966	0.09	0.76	O	0	0	0	0
201024	56	1	Gambia	1	1	1	36.8	80	130	70	130/70	15	1.3	72800	118	10.1	135	3.8	1.9	0	0	134.1	1.9	0	1.2	7.5	0.253333	0.16	0.88	O	0	0	0	0
201102	48	1	ghana	2	1	1	39.5	110	140	80	140/80	15	0.7	39200	98	5.5	134	3.6	1.7	0	0	40.9	104.7	2.6	1.82	28.8	3.63542	0.06	2.39	O	0	0	0	0
201104	42	2	Angola	1	1	1	40	120	144	84	144/84	15	1	44000	75	3.8	137	3.5	1.9	0	0	135.5	97.8	0.7	0.56	5.9	16.5763	0.09	0.55	O	0	0	0	0
201105	36	1	Sierra Leone	1	2	1	37	70	124	60	124/60	15	60	212	93	4.2	140	4.3	1.7	0	0	69.9	9.1	0.1	0.45	31.6	0.287975	0.01	1.33	O	0	0	0	0
201107	29	1	Mali	1	3	1	36.9	80	100	64	100/64	15		4650	95	6.5	136	3.7	1.9	0	0	161.8	6.4	0	1.64	15.5	0.412903	0.11	0.59	O	0	0	0	0
201108	32	1	Sierra Leone	1	1	1	39.3	103	131	86	131/86	15	0.8	46400	103	4.7	138	3.6	1.1	0	0	75.7	3.6	0.1	0.53	24.8	0.145161	0.02	1.36	O	0	0	0	0
201109	56	1	Congo	2	1	1	37.3	129	170	120	170/120	15		1560	81	5.6	139	3.8	1.1	0	0	88.1	1.1	0		19.6	0.0561224	0	0.92	O	0	0	0	0
201111	30	1	Kameroen	1	2	1	38.3	90	135	85	135/85	15		98	91	3.8	139	3.5	1.6	0	0	55.1	22.1	0.4	1.68	34.4	0.642442	0.05	1.65	O	0	0	0	0
201113	34	1	Kameroen	1	2	1	36.1	62	138	84	138/84	15		4650	74	4.4	138	3.7	0.8	0	0	47.3	7.8	0.2	0.86	19.9	0.39196	0.04	1.57	O	0	0	0	0
201117	28	1	Guinee-Conakry	1	1	1	35.5					15	1.2	58800	96	5.9	139	3.5	1.2	0	0	79.7	23	0.3	2.27	21.6	1.06481	0.11	1.2	O	0	0	0	0
201119	53	1	Uganda		2	2	39.3	110	116	80	116/80	15	1	53000	104	7	139	3.4	4.6	0	0	59.3	7.1	0.1	1.42	18.9	0.375661	0.08	1.76	O	0	0	0	0
201121	37	1	Ghana	2	3	1	37.4	78	105	65	105/65	15		135	109	5.9	139	3.8	0.6	0	0	18.9	2.4	0.1	0.29	17.8	0.134831	0.02	5.7	O	0	0	0	0
201124	41	1	Ghana	2	1	1	39.4	78	132	76	132/76	15	0.5	25000	85	4.7	138	3.5	1.7	0	0	36.4	56.8	1.6	2.41	30.5	1.8623	0.08	2.36	O	0	0	0	0
201128	34	1	India	1	1	1	40.7	112	111	76	111/76	15		1342	86	3.5	131	3.7	1.4	0	0	141.1	9.2	0.1	0.5	18	0.511111	0.03	0.61	O	0	0	0	0
201131	33	1	Guinnee Konakry	2	4	1	38.3	56	118	72	118/72	15		87	96	5	140	3.7	0.6	0	0	53.3	9.8	0.2	0.1	6.3	1.55556	0.02	1.81	O	0	0	0	0
201133	39	1	Ghana	2	1	1	39.3	110	134	84	134/84	15		648	92	4.4	136	3.8	1.8	0	0	125.5	58	0.5	1.44	20.4	2.84314	0.07	0.73	O	0	0	0	0
201202	49	1	Thailand	1	1	0	38	103	120	70	120/70	15	2	100000	121	5.7	132	3.5	2.2	0	0	117.4	72	0.6	0.54	11	6.54545	0.05	1.03	O	0	0	0	0

## Sheet: RIFLE F
Studienummer	Age	Gender	Continent of acquisition ( Africa / West-Africa)	Compliant use of chemoprophylaxis	Duration of complaints --> duration of symptoms?	Fever	Temperature	Pulse	syst	dias	Bloodpressure	GCS	Parasitemia	Parasite load	Serum creatinine	Serum urea	Serum sodium	Serum potassium	Plasma lactate	Severe malaria (WHO 2014 criteria)	Renal replacement therapy	NGAL serum (42-177 ng/ml)	NGAL urine (0.4-72 ng/ml)	Ratio U/S NGAL	Urine TIM-1 KIM-1 (0.156-5.33 ng/ml)	Creat (mmol/L) urine portie	NGAL Urine (ng/umol creat)	KIM-1 (ng/umol creat)	Ratio sCreat/sNGAL	RIFLE SCORE (PRESENTATION)	RIFLE initial presentation	RIFLE during admission	RIFLE max	RIFLE yes or no
201106	42	2	Netherlands	1	2	1	40.2	102	100	51	100/51	15	4.7	155100	77	9.1	120	3.2	3.1	1	0	501.1	8690.7	17.3	3.88	4	2172.68	0.97	0.97	O	0	3	3	1
201020	36	2	sudan	1	1	1	39.1	120	99	77	99/77	15	35.4	1380600	132	11.9	136		5.8	1	1	898.7	22028	24.5	1.84	16.1	1368.2	0.114286	0.114286	I	0	3	3	1
201126	62	2	ghana	1	2	1	40	130	140	85	140/85	15	15.6	826800	178	17.7	130	3.4	5.2	1	1	204.7	5132	25	3.87	19.6	261.837	0.2	6.45995	O	2	3	3	1
201007	53	1	Ivoorkust	1	1	1	35.7	100	81	43	81/43	15	5.2	213200	1081	55.8	125	3.9	5.4	1	1	2014.2	837.6	0.4	7.75	11.6	72.2069	0.67	0.0516129	F	3	3	3	1

## Sheet: RIFLE ORI
Studienummer	Age	Gender	Continent of acquisition ( Africa / West-Africa)	Compliant use of chemoprophylaxis	Duration of complaints --> duration of symptoms?	Fever	Temperature	Pulse	syst	dias	Bloodpressure	GCS	Parasitemia	Parasite load	Serum creatinine	Serum urea	Serum sodium	Serum potassium	Plasma lactate	Severe malaria (WHO 2014 criteria)	Renal replacement therapy	NGAL serum (42-177 ng/ml)	NGAL urine (0.4-72 ng/ml)	Ratio U/S NGAL	Urine TIM-1 KIM-1 (0.156-5.33 ng/ml)	Creat (mmol/L) urine portie	NGAL Urine (ng/umol creat)	KIM-1 (ng/umol creat)	ratio sCreat/sNGAL	RIFLE SCORE (PRESENTATION)	RIFLE initial presentation	RIFLE during admission	RIFLE max	RIFLE yes or no
201114	33	2	Nigeria	1	1	1	37.5	104	115	58	115/58	15	4.4	162800	39	2.7	137	3.5	0.6	1	0	55.5	6	0.1	0.78	7.6	0.789474	0.1	0.7	O	0	0	0	0
201123	54	1	sudan	1	2	1	36.8	80	120	60	120/60	14	4.7	108100	83	33.6	133	4.5	1.2	1	0	203.6	127.5	0.6	8.72	3	42.5	2.91	0.41	O	0	0	0	0
201132	59	1	gambia	1		0	38.6					15	12.8	678400	89	7.1	136	3.9	2	1	0	183.8	99	0.5	3.26	29.4	3.36735	0.11	0.48	O	0	0	0	0
201122	60	1	gambia/ sierra leone	1	1	1	39.9	120	119	70	119/70	15	2.5	142500	124	5.6	138	3.5	3.3	1	0	184.4	129.3	0.7	1.86	26.7	4.8427	0.07	0.67	O	0	0	0	0
201004	50	1	Sierra Leone	1	1	1	38.6	110	100	60	100/60	15	2.6	122200	81	3.8	130	3.7	1	0	0	49.3	6.8	0.1	1.19	9.2	0.73913	0.13	1.65	O	0	0	0	0
201008	66	1	ghana	1	1	1	38.4	95	125	50	125/50	15		455	106	5.6	134	3.3	1.4	0	0	90.8	3.6	0	0.36	18.6	0.193548	0.02	1.2	O	0	0	0	0
201009	66	1	ghana	1	1	1	37.6	96	100	55	100/55	15	2.8	98000	92	10	132	3.3	1.3	0	0	148.2	8.9	0.1	4.05	14.8	0.601351	0.27	0.62	O	0	0	0	0
201010	54	1	Ghana	1	1	1	36	76	157	89	157/89	15		64	67	2.7	138	4.4	1.7	0	0	61.9	20.9	0.3	5.01	19.9	1.05025	0.25	1.1	O	0	0	0	0
201012	50	1	Nigeria	1	1	1	38.9	72	140	90	140/90	15		320	112	5.3	131	3.7	1.1	0	0	104.1	24.8	0.2	0.96	20.9	1.1866	0.05	1.08	O	0	0	0	0
201013	42	1	Nigeria	1	1	1	37.7	72	115	65	115/65	15		9600	98	4.7	140	3.7	1.5	0	0	77.2	6.4	0.1	1.05	27.5	0.232727	0.04	1.27	O	0	0	0	0
201016	69	1	Gambia	1	1	1	39	95				15		259	96	6.6	133	4.1	1	0	0	79.2	7.4	0.1	0.4	9.4	0.787234	0.04	1.22	O	0	0	0	0
201017	46	2	Kenia	1	1	1	39.7	91	137	80	137/80	15	2.6	101400	70	3.3	137	3.5	2.3	0	0	96.1	2	0	0.11	6.1	0.327869	0.02	0.73	O	0	0	0	0
201018	33	1	Ghana	1	2	1	36.4	92	95	65	95/65	15		5600	101	13.7	127	3.3	1.2	0	0	138.4	39	0.3	5.43	23.4	1.66667	0.23	0.73	O	0	0	0	0
201022	52	1	Guinee Bissau	1	1	1	39.3	96	110	70	110/70	15	0.8	43200	98	5.7	141	4.1	1.9	0	0	103.1	6.4	0.1	1.09	7.3	0.876712	0.15	0.95	O	0	0	0	0
201023	38	1	Angola	1	1	1	39	104	140	80	140/80	15	3.2	176000	133	7.7	135	3.5	2.8	0	0	174.6	239.8	1.4	1.64	17.9	13.3966	0.09	0.76	O	0	0	0	0
201024	56	1	Gambia	1	1	1	36.8	80	130	70	130/70	15	1.3	72800	118	10.1	135	3.8	1.9	0	0	134.1	1.9	0	1.2	7.5	0.253333	0.16	0.88	O	0	0	0	0
201102	48	1	ghana	2	1	1	39.5	110	140	80	140/80	15	0.7	39200	98	5.5	134	3.6	1.7	0	0	40.9	104.7	2.6	1.82	28.8	3.63542	0.06	2.39	O	0	0	0	0
201104	42	2	Angola	1	1	1	40	120	144	84	144/84	15	1	44000	75	3.8	137	3.5	1.9	0	0	135.5	97.8	0.7	0.56	5.9	16.5763	0.09	0.55	O	0	0	0	0
201105	36	1	Sierra Leone	1	2	1	37	70	124	60	124/60	15	60	212	93	4.2	140	4.3	1.7	0	0	69.9	9.1	0.1	0.45	31.6	0.287975	0.01	1.33	O	0	0	0	0
201107	29	1	Mali	1	3	1	36.9	80	100	64	100/64	15		4650	95	6.5	136	3.7	1.9	0	0	161.8	6.4	0	1.64	15.5	0.412903	0.11	0.59	O	0	0	0	0
201108	32	1	Sierra Leone	1	1	1	39.3	103	131	86	131/86	15	0.8	46400	103	4.7	138	3.6	1.1	0	0	75.7	3.6	0.1	0.53	24.8	0.145161	0.02	1.36	O	0	0	0	0
201109	56	1	Congo	2	1	1	37.3	129	170	120	170/120	15		1560	81	5.6	139	3.8	1.1	0	0	88.1	1.1	0		19.6	0.0561224	0	0.92	O	0	0	0	0
201111	30	1	Kameroen	1	2	1	38.3	90	135	85	135/85	15		98	91	3.8	139	3.5	1.6	0	0	55.1	22.1	0.4	1.68	34.4	0.642442	0.05	1.65	O	0	0	0	0
201113	34	1	Kameroen	1	2	1	36.1	62	138	84	138/84	15		4650	74	4.4	138	3.7	0.8	0	0	47.3	7.8	0.2	0.86	19.9	0.39196	0.04	1.57	O	0	0	0	0
201117	28	1	Guinee-Conakry	1	1	1	35.5					15	1.2	58800	96	5.9	139	3.5	1.2	0	0	79.7	23	0.3	2.27	21.6	1.06481	0.11	1.2	O	0	0	0	0
201119	53	1	Uganda		2	2	39.3	110	116	80	116/80	15	1	53000	104	7	139	3.4	4.6	0	0	59.3	7.1	0.1	1.42	18.9	0.375661	0.08	1.76	O	0	0	0	0
201121	37	1	Ghana	2	3	1	37.4	78	105	65	105/65	15		135	109	5.9	139	3.8	0.6	0	0	18.9	2.4	0.1	0.29	17.8	0.134831	0.02	5.7	O	0	0	0	0
201124	41	1	Ghana	2	1	1	39.4	78	132	76	132/76	15	0.5	25000	85	4.7	138	3.5	1.7	0	0	36.4	56.8	1.6	2.41	30.5	1.8623	0.08	2.36	O	0	0	0	0
201128	34	1	India	1	1	1	40.7	112	111	76	111/76	15		1342	86	3.5	131	3.7	1.4	0	0	141.1	9.2	0.1	0.5	18	0.511111	0.03	0.61	O	0	0	0	0
201131	33	1	Guinnee Konakry	2	4	1	38.3	56	118	72	118/72	15		87	96	5	140	3.7	0.6	0	0	53.3	9.8	0.2	0.1	6.3	1.55556	0.02	1.81	O	0	0	0	0
201133	39	1	Ghana	2	1	1	39.3	110	134	84	134/84	15		648	92	4.4	136	3.8	1.8	0	0	125.5	58	0.5	1.44	20.4	2.84314	0.07	0.73	O	0	0	0	0
201202	49	1	Thailand	1	1	0	38	103	120	70	120/70	15	2	100000	121	5.7	132	3.5	2.2	0	0	117.4	72	0.6	0.54	11	6.54545	0.05	1.03	O	0	0	0	0
201005	50	1	Liberia	1	1	1	39.8	107	126	44	126/44	11	6.5	104000	114	6.9	132	3.4	1	1	0	140	13.5	0.1	3.01	4.2	3.21429	0.72	0.0332226	O	0	1	1	1
201130	44	1	Nigeria	2	1	1	39.1	100	133	43	133/43	15	20	560000	213	35.9	127	3	3.8	1	0	2287.1	6451.9	2.8	3.92	3.3	1955.12	1.19	0.714286	I	2	2	2	1
201120	29	1	Nigeria	1	1	1	40	140	73	52	73/52	15	0.9	45900	238	10.6	131	2.9	1.9	0	0	173.9	375.9	2.2	4.4	69.9	5.37768	0.06	1.37	R	1	2	2	1
